# Supplementary material for: Immunoglobulin Superfamily Containing Leucine-Rich Repeat (ISLR) Serves as a Redox Sensor That Modulates Antioxidant Capacity by Suppressing Pyruvate Kinase Isozyme M2 Activity
Source: Cells. 2024 May 14;13(10):838. doi: 10.3390/cells13100838 (PMC11119796; doi:10.3390/cells13100838)
Supplement: Supplementary file 1 [file cells-13-00838-s001.zip]

Archive with 1 entries (1 files):
- cells-2943193-supplementary.pdf
